# Supplementary material for: COVID-19 Associated Mucormycosis: A Systematic Review from Diagnostic Challenges to Management
Source: Diseases. 2021 Sep 22;9(4):65. doi: 10.3390/diseases9040065 (PMC8544552; doi:10.3390/diseases9040065)
Supplement: Supplementary file 1 [file diseases-09-00065-s001.zip]

Archive with 1 entries (1 files):
- diseases-1334109-supplementary.pdf
